# Supplementary material for: The Hydrophobic Residues in Amino Terminal Domains of Cx46 and Cx50 Are Important for Their Gap Junction Channel Ion Permeation and Gating
Source: Int J Mol Sci. 2022 Oct 1;23(19):11605. doi: 10.3390/ijms231911605 (PMC9570504; doi:10.3390/ijms231911605)
Supplement: Supplementary file 1 [file ijms-23-11605-s001.zip]

Archive with 1 entries (1 files):
- ijms-1929959-supplementary.pdf
